# Supplementary material for: Differential Regulation of DC Function, Adaptive Immunity, and MyD88 Dependence by Two Squalene Emulsion-Based Vaccine Adjuvants
Source: Vaccines (Basel). 2024 May 13;12(5):531. doi: 10.3390/vaccines12050531 (PMC11125884; doi:10.3390/vaccines12050531)
Supplement: Supplementary file 1 [file vaccines-12-00531-s001.zip]

Archive with 1 entries (1 files):
- vaccines-2969567-supplementary.pdf
